# Supplementary material for: Decision-Tree Based Model Analysis for Efficient Identification of Parameter Relations Leading to Different Signaling States
Source: PLoS One. 2013 Dec 18;8(12):e82593. doi: 10.1371/journal.pone.0082593 (PMC3867358; doi:10.1371/journal.pone.0082593)
Supplement: File S1 — MATLAB code for EGF internalization model. (M) [file pone.0082593.s010.m]

function responseCurves = runEGFRModel(kMat,yMat,responseVar)
  time = [0:1:200];
  responseCurves =  zeros(length(time),0);

  kf = kMat(1,1); % kMat : Matric of rate constants k 
  kr = kMat(1,2);
  kcie = kMat(1,3);
  kcde = kMat(1,4);

  for (yset = 1:numel(yMat(:,1)) )
    y0 = [yMat(yset,1);yMat(yset,2);yMat(yset,3);yMat(yset,4);yMat(yset,5);yMat(yset,6);yMat(yset,7)];
    options = odeset('AbsTol', 1e-15,'RelTol', 1e-6);
    [t,y] = ode15s(@egfrModel,time,y0,options);
    responseCurves = cat(2,responseCurves,y(:,responseVar));  % concatenate column-wise; y(:,responseVar)      
  end
  

  function dydt = egfrModel(t,y) 
  
  % EGF
  %  x1 =-kf*EGF*R+kr*R_EGF;
    x1 =-kf*y(1)*y(2)+kr*y(3);
  
  % R
  %  x2 =-kf*EGF*R+kr*R_EGF;
    x2 =-kf*y(1)*y(2)+kr*y(3);
  
  % R_EGF
  %  x3 =+kf*EGF*R-kr*R_EGF-kcie*R_EGF*CIE-kcde*R_EGF*CDE;
    x3 =+kf*y(1)*y(2)-kr*y(3)-kcie*y(3)*y(4)-kcde*y(3)*y(6);
  
  % CIE
  %  x4 =-kcie*R_EGF*CIE;
    x4 =-kcie*y(3)*y(4);
  
  % R_CIE
  %  x5 =+kcie*R_EGF*CIE;
    x5 =+kcie*y(3)*y(4);
  
  % CDE
  %  x6 =-kcde*R_EGF*CDE;
    x6 =-kcde*y(3)*y(6);
  
  % R_CDE
  %  x7 =+kcde*R_EGF*CDE;
    x7 =+kcde*y(3)*y(6);
  dydt = [x1;x2;x3;x4;x5;x6;x7];
  end
end
