# Supplementary material for: Decision-Tree Based Model Analysis for Efficient Identification of Parameter Relations Leading to Different Signaling States
Source: PLoS One. 2013 Dec 18;8(12):e82593. doi: 10.1371/journal.pone.0082593 (PMC3867358; doi:10.1371/journal.pone.0082593)
Supplement: File S2 — MATLAB code for apoptosis model from Aldridge et al. [3] . (M) [file pone.0082593.s011.m]

function responseCurves = runCaspaseModel(yMat,responseVar)

  % time span - ending at 6 hours
  % time starts at 0 and ends at 21600 seconds, hence one step is 43.2866
  % seconds
  
  t = linspace(0,6*60*60,500);
  responseCurves =  zeros(length(t),0);

  for (yset = 1:numel(yMat(:,1)) )
    y0 = [yMat(yset,1);yMat(yset,2);yMat(yset,3);yMat(yset,4);yMat(yset,5);yMat(yset,6);yMat(yset,7);yMat(yset,8)];
    options = odeset('AbsTol', 1e-15,'RelTol', 1e-6);
    [t,y] = ode15s(@casp3modelodes,t,y0,options);
    responseCurves = cat(2,responseCurves,y(:,responseVar));  % concatenate column-wise; y(:,responseVar)      
  end
  

    function dydt = casp3modelodes(t,y)

    %network species
    c8=y(1);    %casp-8
    c8a=y(2);   %casp-8*
    c3=y(3);    %casp-3
    c3a=y(4);   %casp-3*
    c8c3a=y(5); %casp-8:casp-3*
    c8ac3=y(6); %casp-8*:casp-3
    xiap=y(7);  %XIAP
    c3ax=y(8);  %casp-3*:XIAP

    %parameters
    kd2=.008;
    kd4=1e-3;
    k1=2.667e-9;
    kd1=.01;
    k3=6.8e-8;
    kd3=.05;
    k5=7e-5;
    kd5=1e7/6e11;
    kd6=1/6000; 

    %odes
    dc8 = -k1*c3a*c8 + kd1*c8c3a;
    dc8a =  kd2*c8c3a -k3*c8a*c3 +kd3*c8ac3 +kd4*c8ac3;
    dc3 = -k3*c8a*c3 +kd3*c8ac3;
    dc3a = kd4*c8ac3 -k1*c3a*c8 + kd1*c8c3a - k5*xiap*c3a +kd5*c3ax +kd2*c8c3a;
    dc8c3a = -kd2*c8c3a + k1*c3a*c8 - kd1*c8c3a;
    dc8ac3 = -kd4*c8ac3 +k3*c8a*c3 -kd3*c8ac3;
    dxiap = -k5*xiap*c3a +kd5*c3ax +kd6*c3ax;
    dc3ax = k5*xiap*c3a -kd5*c3ax -kd6*c3ax;

    dydt=[dc8;dc8a;dc3;dc3a;dc8c3a;dc8ac3;dxiap;dc3ax];
    end
    
end
