# Supplementary material for: Decision-Tree Based Model Analysis for Efficient Identification of Parameter Relations Leading to Different Signaling States
Source: PLoS One. 2013 Dec 18;8(12):e82593. doi: 10.1371/journal.pone.0082593 (PMC3867358; doi:10.1371/journal.pone.0082593)
Supplement: File S3 — MATLAB code for apoptosis model from Albeck et al. [2] . (M) [file pone.0082593.s012.m]

function responseCurves = runEARM(yMat,responseVar)

  % time span - ending at 6 hours
  % Time settings according to Fig_4B of Albeck et al.    
  tf=6*3600; % seconds
  samp_freq=tf/60; % accurate to min
  dt=(tf-0)/samp_freq;
  tt=0:dt:tf;
  options=odeset('AbsTol',1E-10,'RelTol',1E-8,'maxstep',dt);

  responseCurves =  zeros(length(tt),0);

  for (yset = 1:numel(yMat(:,1)) )
    y0 = yMat(yset,:)';
    [t,y] = ode15s(@rhs,tt,y0,options);
    responseCurves = cat(2,responseCurves,y(:,responseVar));  % concatenate column-wise; y(:,responseVar)      
  end

  
  function xp=rhs(t,x)
    % ODE with dimensions 

    %%%%%%%%%%%%%%%%%%%%%%%%%%%%%%%%%%%%%%%%%%%%%%%%%%%%%%
    %                  Rate constants                    %
    %%%%%%%%%%%%%%%%%%%%%%%%%%%%%%%%%%%%%%%%%%%%%%%%%%%%%%
    
    transloc=.01;% rate of translocation between the cytosolic and mitochondrial compartments
    v=.07; % mitochondria compartment volume/cell volume

    
    % L + pR <--> L:pR --> R*
    k(1)=4E-7; k_(1)=1E-3; kc(1)=1E-5;

    % flip + DISC <-->  flip:DISC  
    k(2)=1E-6; k_(2)=1E-3;

    % pC8 + DISC <--> DISC:pC8 --> C8 + DISC
    k(3)=1E-6; k_(3)=1E-3; kc(3)=1;

    % C8 + BAR <--> BAR:C8 
    k(4)=1E-6; k_(4)=1E-3;

    % pC3 + C8 <--> pC3:C8 --> C3 + C8
    k(5)=1E-7; k_(5)=1E-3; kc(5)=1;

    % pC6 + C3 <--> pC6:C3 --> C6 + C3
    k(6)=1E-6; k_(6)=1E-3; kc(6)=1;

    % pC8 + C6 <--> pC8:C6 --> C8 + C6
    k(7)=3E-8; k_(7)=1E-3; kc(7)=1; 

    % XIAP + C3 <--> XIAP:C3 --> XIAP + C3_U
    k(8)=2E-6; k_(8)=1E-3;  kc(8)=.1;

    % PARP + C3 <--> PARP:C3 --> CPARP + C3
    k(9)=1E-6; k_(9)=1E-2; kc(9)=1;

    % Bid + C8 <--> Bid:C8 --> tBid + C8
    k(10)=1E-7; k_(10)=1E-3; kc(10)=1;

    % tBid + Bcl2c <-->  tBid:Bcl2c  
    k(11)=1E-6; k_(11)=1E-3; 

    % Bax + tBid <--> Bax:tBid --> aBax + tBid 
    k(12)=1E-7; k_(12)=1E-3; kc(12)=1;

    % aBax <-->  MBax 
    k(13)=transloc; k_(13)=transloc;

    % MBax + Bcl2 <-->  MBax:Bcl2  
    k(14)=1E-6; k_(14)=1E-3; 

    % MBax + MBax <-->  MBax:MBax == Bax2
    k(15)=1E-6; k_(15)=1E-3;

    % Bax2 + Bcl2 <-->  MBax2:Bcl2  
    k(16)=1E-6; k_(16)=1E-3; 

    % Bax2 + Bax2 <-->  Bax2:Bax2 == Bax4
    k(17)=1E-6; k_(17)=1E-3;

    % Bax4 + Bcl2 <-->  MBax4:Bcl2  
    k(18)=1E-6; k_(18)=1E-3; 

    % Bax4 + Mit0 <-->  Bax4:Mito -->  AMito  
    k(19)=1E-6; k_(19)=1E-3; kc(19)=1;

    % AMit0 + mCtoC <-->  AMito:mCytoC --> AMito + ACytoC  
    k(20)=2E-6; k_(20)=1E-3; kc(20)=10; 

    % AMit0 + mSMac <-->  AMito:mSmac --> AMito + ASMAC  
    k(21)=2E-6; k_(21)=1E-3; kc(21)=10; 

    % ACytoC <-->  cCytoC
    k(22)=transloc; k_(22)=transloc;

    % Apaf + cCytoC <-->  Apaf:cCytoC  
    k(23)=5E-7; k_(23)=1E-3; kc(23)=1; 

    % Apaf:cCytoC + Procasp9 <-->  Apoptosome  
    k(24)=5E-8; k_(24)=1E-3;

    % Apop + pCasp3 <-->  Apop:cCasp3 --> Apop + Casp3  
    k(25)=5E-9; k_(25)=1E-3; kc(25)=1;

    % ASmac <-->  cSmac
    k(26)=transloc; k_(26)=transloc;

    % Apop + XIAP <-->  Apop:XIAP  
    k(27)=2E-6; k_(27)=1E-3;

    % cSmac + XIAP <-->  cSmac:XIAP  
    k(28)=7E-6; k_(28)=1E-3;

    
    %-------------------------------------------------------------

    xp=double(x);

    xp(1) = -k(1)*x(1)*x(2) +k_(1)*x(3) ; % Ligand 

    xp(2) = -k(1)*x(1)*x(2) +k_(1)*x(3) ; % R

    xp(3) =  k(1)*x(1)*x(2) -k_(1)*x(3) -kc(1)*x(3) ; % L:R complex

    xp(4) = kc(1)*x(3) +...
        -k(2)*x(4)*x(5) +k_(2)*x(6) +...
        -k(3)*x(4)*x(7) +k_(3)*x(8) +kc(3)*x(8); % R*

    xp(5)= -k(2)*x(4)*x(5) +k_(2)*x(6) ; % flip

    xp(6)=  k(2)*x(4)*x(5) -k_(2)*x(6) ; % flip:R*

    xp(7) = -k(3)*x(4)*x(7) +k_(3)*x(8) +...
        -k(7)*x(7)*x(17) +k_(7)*x(18) ; % pC8 

    xp(8) =  k(3)*x(4)*x(7) -k_(3)*x(8) -kc(3)*x(8) ; % R*:pC8

    xp(9) =  kc(3)*x(8) +...
        -k(4)*x(9)*x(10) +k_(4)*x(11) +...
        -k(5)*x(9)*x(12) +k_(5)*x(13) +kc(5)*x(13) +...
        +kc(7)*x(18) +...
        -k(10)*x(9)*x(24) +k_(10)*x(25) +kc(10)*x(25) ; % C8

    xp(10) = -k(4)*x(9)*x(10) +k_(4)*x(11) ; % Bar

    xp(11) =  k(4)*x(9)*x(10) -k_(4)*x(11) ; % Bar:C8

    xp(12)= -k(5)*x(9)*x(12) +k_(5)*x(13) +...
        -k(25)*x(12)*x(53) +k_(25)*x(54) ; % pC3

    xp(13)=  k(5)*x(9)*x(12) -k_(5)*x(13) -kc(5)*x(13) ; % C8:pC3

    xp(14)=  kc(5)*x(13) +...
        -k(6)*x(14)*x(15) +k_(6)*x(16) +kc(6)*x(16) +...
        -k(8)*x(14)*x(19) +k_(8)*x(20) +...
        -k(9)*x(14)*x(21) +k_(9)*x(22) +kc(9)*x(22) +...
        +kc(25)*x(54) ; % C3 

    xp(15)= -k(6)*x(14)*x(15) +k_(6)*x(16) ; % pC6

    xp(16)=  k(6)*x(14)*x(15) -k_(6)*x(16) -kc(6)*x(16) ; % C3:pC6

    xp(17)=  kc(6)*x(16) +...
        -k(7)*x(7)*x(17) +k_(7)*x(18) +kc(7)*x(18) ; % C6

    xp(18)=  k(7)*x(7)*x(17) -k_(7)*x(18) -kc(7)*x(18) ; % C6:pC8

    xp(19)= -k(8)*x(14)*x(19) +k_(8)*x(20) +kc(8)*x(20) +... 
        -k(27)*x(19)*x(53) +k_(27)*x(56) +...
        -k(28)*x(19)*x(55) +k_(28)*x(57) ; % XIAP

    xp(20)=  k(8)*x(14)*x(19) -k_(8)*x(20) -kc(8)*x(20) ; % XIAP:C3

    xp(21)= -k(9)*x(14)*x(21) +k_(9)*x(22) ; % PARP

    xp(22)=  k(9)*x(14)*x(21) -k_(9)*x(22) -kc(9)*x(22) ; % C3:PARP

    xp(23)= kc(9)*x(22) ; % CPARP

    xp(24)= -k(10)*x(9)*x(24) +k_(10)*x(25) ; % Bid

    xp(25)=  k(10)*x(9)*x(24) -k_(10)*x(25) -kc(10)*x(25) ; % C8:Bid

    xp(26)=  kc(10)*x(25) +...
        -k(11)*x(26)*x(27) +k_(11)*x(28) +...
        -k(12)*x(26)*x(29) +k_(12)*x(30) + kc(12)*x(30); % tBid

    xp(27)= -k(11)*x(26)*x(27) +k_(11)*x(28) ; % Bcl2c

    xp(28)= +k(11)*x(26)*x(27) -k_(11)*x(28) ; % Bcl2c:tBid

    xp(29)= -k(12)*x(26)*x(29) +k_(12)*x(30) ; % Bax

    xp(30)=  k(12)*x(26)*x(29) -k_(12)*x(30) - kc(12)*x(30) ; % tBid:Bax

    xp(31)=  kc(12)*x(30) +...
        -k(13)*x(31) + k_(13)*x(32) ; % Bax*

    xp(32)=  k(13)*x(31) - k_(13)*x(32) +...
        -1/v*k(14)*x(32)*x(33) +k_(14)*x(34) +...
        -1/v*2*k(15)*x(32)^2 +2*k_(15)*x(35) ; % Baxm

    xp(33)= -1/v*k(14)*x(32)*x(33) +k_(14)*x(34) +...
        -1/v*k(16)*x(33)*x(35) +k_(16)*x(36) +...
        -1/v*k(18)*x(33)*x(37) +k_(18)*x(38) ; % Bcl2 

    xp(34)=  1/v*k(14)*x(32)*x(33) -k_(14)*x(34) ; % Baxm:Bcl2

    xp(35)=  1/v*k(15)*x(32)^2 -k_(15)*x(35) +...
        -1/v*k(16)*x(33)*x(35) +k_(16)*x(36) +...
        -2/v*k(17)*x(35)^2 +2*k_(17)*x(37) ; % Bax2

    xp(36)=  1/v*k(16)*x(33)*x(35) -k_(16)*x(36) ; % Bax2:Bcl2

    xp(37)= 1/v*k(17)*x(35)^2 -k_(17)*x(37)+... 
        -1/v*k(18)*x(33)*x(37) +k_(18)*x(38) +...
        -1/v*k(19)*x(39)*x(37) +k_(19)*x(40) ; % Bax4 

    xp(38)= 1/v*k(18)*x(33)*x(37) -k_(18)*x(38) ; % Bax4:Bcl2

    xp(39)= -1/v*k(19)*x(39)*x(37) +k_(19)*x(40); % M

    xp(40)=  1/v*k(19)*x(39)*x(37) -k_(19)*x(40) -kc(19)*x(40) ; % Bax4:M

    xp(41)=  kc(19)*x(40) +...
        -1/v*k(20)*x(41)*x(42) +k_(20)*x(43) +kc(20)*x(43) +...
        -1/v*k(21)*x(41)*x(45) +k_(21)*x(46) +kc(21)*x(46) ; % M*

    xp(42)= -1/v*k(20)*x(41)*x(42) +k_(20)*x(43) ; % CytoCm

    xp(43)=  1/v*k(20)*x(41)*x(42) -k_(20)*x(43) -kc(20)*x(43) ; % M*:CytoCm

    xp(44)=  kc(20)*x(43) +...
        -k(22)*x(44) +k_(22)*x(48) ; % CytoCr  % CytoC released

    xp(45)= -1/v*k(21)*x(41)*x(45) +k_(21)*x(46) ; % Smacm

    xp(46)=  1/v*k(21)*x(41)*x(45) -k_(21)*x(46) -kc(21)*x(46) ; % M*:Smacm

    xp(47)=  kc(21)*x(46) +...
        -k(26)*x(47) +k_(26)*x(55) ; % Smacr

    xp(48)=  k(22)*x(44) -k_(22)*x(48) +...
        -k(23)*x(48)*x(49) +k_(23)*x(50) +kc(23)*x(50) ; % CytoC in CC

    xp(49)= -k(23)*x(48)*x(49) +k_(23)*x(50) ; % Apaf
    xp(50)=  k(23)*x(48)*x(49) -k_(23)*x(50) -kc(23)*x(50) ; % Apaf:CytoC

    xp(51)= kc(23)*x(50) +...
        -k(24)*x(51)*x(52) +k_(24)*x(53); % Apaf*

    xp(52)= -k(24)*x(51)*x(52) +k_(24)*x(53) ; % pC9

    xp(53)=  k(24)*x(51)*x(52) -k_(24)*x(53) +...
        -k(25)*x(12)*x(53) +k_(25)*x(54) +kc(25)*x(54) +...
        -k(27)*x(19)*x(53) +k_(27)*x(56) ; % Apop

    xp(54)=  k(25)*x(12)*x(53) -k_(25)*x(54) -kc(25)*x(54) ; % Apop:pC3

    xp(55)=  k(26)*x(47) -k_(26)*x(55) +...
        -k(28)*x(19)*x(55) +k_(28)*x(57) ; % Smac

    xp(56)=  k(27)*x(19)*x(53) -k_(27)*x(56) ; % Apop:XIAP 

    xp(57)=  k(28)*x(19)*x(55) -k_(28)*x(57) ; % Smac:XIap

    xp(58)=kc(8)*x(20); % C3_Ub

    dydt = [xp(1);xp(2);xp(3);xp(4);xp(5);xp(6);xp(7);xp(8);xp(9);xp(10);xp(11);xp(12);xp(13);xp(14);xp(15);xp(16);xp(17);xp(18);xp(19);xp(20);xp(21);xp(22);xp(23);xp(24);xp(25);xp(26);xp(27);xp(28);xp(29);xp(30);xp(31);xp(32);xp(33);xp(34);xp(35);xp(36);xp(37);xp(38);xp(39);xp(40);xp(41);xp(42);xp(43);xp(44);xp(45);xp(46);xp(47);xp(48);xp(49);xp(50);xp(51);xp(52);xp(53);xp(54);xp(55);xp(56);xp(57);xp(58)];

  end
    
end
